# Supplementary material for: The Friction Properties of Firebrat Scales
Source: Biomimetics (Basel). 2019 Jan 4;4(1):2. doi: 10.3390/biomimetics4010002 (PMC6477615; doi:10.3390/biomimetics4010002)
Supplement: Supplementary file 1 [file biomimetics-04-00002-s001.zip]

Archive with 5 entries (4 files):
- biomimetics-362058-SI/
- biomimetics-362058-SI/biomimetics-362058-Supplementary.pdf
- biomimetics-362058-SI/Hirai_Video_S1.mp4
- biomimetics-362058-SI/Hirai_Video_S2.mp4
- biomimetics-362058-SI/Hirai_Video_S3.mp4
